# Supplementary material for: ﻿Neotypification for five names linked to Arenaria (Caryophyllaceae) for the endemic flora of Peru and Bolivia
Source: PhytoKeys. 2023 Aug 7;230:131–44. doi: 10.3897/phytokeys.230.107263 (PMC10425874; doi:10.3897/phytokeys.230.107263)
Supplement: XML Treatment for Arenaria mattfeldii [file phytokeys.230.107263-treatment1.xml]

<!DOCTYPE tp:taxon-treatment
  PUBLIC "-//TaxonX//DTD Taxonomic Treatment Publishing DTD v0 20100105//EN" "tax-treatment-NSO.dtd">
<tp:taxon-treatment xmlns:tp="http://www.plazi.org/taxpub"><tp:treatment-meta><kwd-group><label>Taxon classification</label><kwd>
              <named-content content-type="kingdom">Plantae</named-content>
            </kwd><kwd>
              <named-content content-type="order">Caryophyllales</named-content>
            </kwd><kwd>
              <named-content content-type="family">Caryophyllaceae</named-content>
            </kwd></kwd-group><mixed-citation publication-type="journal"><person-group><name><surname>Montesinos-Tubée</surname><given-names>Daniel B.</given-names></name><name><surname>Iamonico</surname><given-names>Duilio</given-names></name></person-group><article-title>﻿Neotypification for five names linked to <italic><tp:taxon-name><tp:taxon-name-part taxon-name-part-type="genus" reg="Arenaria">Arenaria</tp:taxon-name-part></tp:taxon-name></italic> (<tp:taxon-name><tp:taxon-name-part taxon-name-part-type="family">Caryophyllaceae</tp:taxon-name-part></tp:taxon-name>) for the endemic flora of Peru and Bolivia</article-title><source>PhytoKeys</source><day>07</day><month>08</month><year>2023</year><volume>230</volume><fpage>131</fpage><lpage>144</lpage><pub-id pub-id-type="doi">10.3897/phytokeys.230.107263</pub-id></mixed-citation></tp:treatment-meta><tp:nomenclature><label>﻿</label><tp:taxon-name>
            <object-id xmlns:xlink="http://www.w3.org/1999/xlink" content-type="arpha" xlink:type="simple">1CA2A251-B958-5F70-920C-94327A44AD21</object-id>
            <tp:taxon-name-part taxon-name-part-type="genus" reg="Arenaria">Arenaria</tp:taxon-name-part>
            <tp:taxon-name-part taxon-name-part-type="species" reg="mattfeldii">mattfeldii</tp:taxon-name-part>
          </tp:taxon-name><tp:taxon-authority>Baehni, Publ. Field Mus. Nat. Hist., Bot. Ser. 13(2/2): 601. 1937.</tp:taxon-authority></tp:nomenclature><tp:treatment-sec sec-type="Neotype" id="SECID0ENGAC"><title>Neotype</title><p><bold>(designated here).</bold> Peru. La Libertad: Llautabamba, Huamachuco, 4650 m, 8 May 1954, <italic>J. Infantes 4672</italic> (B100747343!, Fig. <xref ref-type="fig" rid="F2">2</xref>).</p><p><xref ref-type="bibr" rid="B20">Macbride (1937</xref>: 601) validly published <italic><tp:taxon-name><tp:taxon-name-part taxon-name-part-type="genus" reg="Arenaria">Arenaria</tp:taxon-name-part><tp:taxon-name-part taxon-name-part-type="species" reg="mattfeldii">mattfeldii</tp:taxon-name-part></tp:taxon-name></italic> providing a detailed diagnosis accompanied by the following note: “Junín: Yauli, above the Hacienda Arapa, near the Lima–Oroya railroad, <italic>Weberbauer 353</italic> (type, in Herb. Deless.)”. “Herb. Deless.” means “Herbarium Delessert”. According to <xref ref-type="bibr" rid="B11">HUH–Index of Botanists (2013a)</xref>, the surname “Delessert” refers to, at least, three different people, i.e. Adolphe Delessert (collector in India, Indonesia, Malaysia, Reunion), Henri Delessert (collector in Cuba), and Jules Paul Benjamin Delessert (collector in Brazil). Unfortunately, <xref ref-type="bibr" rid="B19">Macbride (1936</xref>: 9–81), in the Introduction of his <italic>Flora of Peru</italic>, did not mention “Delessert” and we did not find any other reference to an “Herb. Deless.” throughout the various volumes of the flora. However, based on the collector reported by Baehni in <xref ref-type="bibr" rid="B20">Macbride (1937</xref>: 601), i.e., Weberbauer, we tried to search original material at B, where Weberbauer’s collection is preserved (<xref ref-type="bibr" rid="B12">HUH–Index of Botanists 2013b</xref>). Unfortunately, no specimen could be traced (the section holding these collections at herbarium B was destroyed during the II World War). No other specimen useful for the purpose of lectotypification was found. We traced only a photograph (no. 29871) of the original Weberbauer’s collection no. 353 at F and MO (Fig. <xref ref-type="fig" rid="F1">1</xref>). However, this photograph, which was made after 1937, cannot be considered as part of the original material for <italic><tp:taxon-name><tp:taxon-name-part taxon-name-part-type="genus" reg="Arenaria">A.</tp:taxon-name-part><tp:taxon-name-part taxon-name-part-type="species" reg="mattfeldii">mattfeldii</tp:taxon-name-part></tp:taxon-name></italic> under the Art. 9.4a of ICN; hence a neotypification is required under the Art. 9.8 of the ICN. We here designate as a neotype, a specimen collected in Peru and preserved at B (B100747308).</p><fig id="F1" position="float" orientation="portrait"><object-id xmlns:xlink="http://www.w3.org/1999/xlink" content-type="doi" xlink:type="simple">10.3897/phytokeys.230.107263.figure1</object-id><object-id xmlns:xlink="http://www.w3.org/1999/xlink" content-type="arpha" xlink:type="simple">5E458749-9726-5B17-BBE9-18133624EF7A</object-id><label>Figure 1.</label><caption><p>MO sheet of the type photograph of <italic><tp:taxon-name><tp:taxon-name-part taxon-name-part-type="genus" reg="Arenaria">Arenaria</tp:taxon-name-part><tp:taxon-name-part taxon-name-part-type="species" reg="mattfeldii">mattfeldii</tp:taxon-name-part></tp:taxon-name></italic> [Weberbauer 353].</p></caption><graphic xmlns:xlink="http://www.w3.org/1999/xlink" xlink:href="phytokeys-230-131_article-107263__-g001.jpg" position="float" orientation="portrait" xlink:type="simple" id="oo_889304.jpg"><uri content-type="original_file" xlink:type="simple">https://binary.pensoft.net/fig/889304</uri></graphic></fig><fig id="F2" position="float" orientation="portrait"><object-id xmlns:xlink="http://www.w3.org/1999/xlink" content-type="doi" xlink:type="simple">10.3897/phytokeys.230.107263.figure2</object-id><object-id xmlns:xlink="http://www.w3.org/1999/xlink" content-type="arpha" xlink:type="simple">23C93C2C-4ECD-5A05-AE29-FA4A3BED0453</object-id><label>Figure 2.</label><caption><p>Neotype of <italic><tp:taxon-name><tp:taxon-name-part taxon-name-part-type="genus" reg="Arenaria">Arenaria</tp:taxon-name-part><tp:taxon-name-part taxon-name-part-type="species" reg="mattfeldii">mattfeldii</tp:taxon-name-part></tp:taxon-name></italic> Baehni (<italic>J. Infantes 4672</italic>, B100747308).</p></caption><graphic xmlns:xlink="http://www.w3.org/1999/xlink" xlink:href="phytokeys-230-131_article-107263__-g002.jpg" position="float" orientation="portrait" xlink:type="simple" id="oo_889305.jpg"><uri content-type="original_file" xlink:type="simple">https://binary.pensoft.net/fig/889305</uri></graphic></fig></tp:treatment-sec><tp:treatment-sec sec-type="Observations" id="SECID0EBKAC"><title>Observations.</title><p>The species is considered narrowly endemic to Junín and designated as Critically Endangered by <xref ref-type="bibr" rid="B2">Cano and Sánchez (2006)</xref>.</p></tp:treatment-sec><tp:treatment-sec sec-type="description" id="SECID0ELKAC"><title>Description.</title><p>Perennial herb, densely caespitose, matt-forming, 3–5 cm height, 10 cm wide; leaves 1.5–2.0 mm long, closely imbricate, shortly appressed, thick, lamina with deltate to broadly ovate, apex obtuse or rarely acute, base truncate; margins shortly revolute and ciliate, trichomes simple, 0.10–0.15 mm long and irregularly shaped, rarely straight, leaf lamina surface glabrous both on the upperside and underside, and without a visible midrib; flowers apical, pedicels &lt; 1 mm long, sepals 2 mm long, ovate-deltate, apex slightly curved downwards; petals reduced, ovate, translucid, ½ as long as sepals; stamens 10, ovary 0.75–1.00 mm long, glabrous, styles two; seeds about 8, with smooth surface.</p></tp:treatment-sec><tp:treatment-sec sec-type="material" id="SECID0EQKAC"><title>Specimens examined.</title><p><bold>Peru. Junín</bold>: La Oroya, Morococha, Hacienda Pucará, 4700 m., 23 May 1974, <italic>P. Gutte 2353b</italic> (LPZ!).</p></tp:treatment-sec><ref-list><ref id="B20"><mixed-citation xmlns:xlink="http://www.w3.org/1999/xlink" xlink:type="simple"><person-group><name name-style="western"><surname>Macbride</surname><given-names>JF</given-names></name></person-group> (<year>1937</year>) <tp:taxon-name><tp:taxon-name-part taxon-name-part-type="family">Caryophyllaceae</tp:taxon-name-part></tp:taxon-name>, Flora of Peru. Publications of Field Museum of Natural History, Botanical Series 13(2/2): 578–638. <ext-link xlink:href="10.5962/bhl.title.2322" ext-link-type="doi" xlink:type="simple">https://doi.org/10.5962/bhl.title.2322</ext-link></mixed-citation></ref><ref id="B11"><mixed-citation xmlns:xlink="http://www.w3.org/1999/xlink" xlink:type="simple">HUH–Index of Botanists (<year>2013a</year>) “Delessert”. <ext-link xlink:href="https://kiki.huh.harvard.edu/databases/botanist_index.html" ext-link-type="uri" xlink:type="simple">https://kiki.huh.harvard.edu/databases/botanist_index.html</ext-link> [Accessed 12 July 2023]</mixed-citation></ref><ref id="B19"><mixed-citation xmlns:xlink="http://www.w3.org/1999/xlink" xlink:type="simple"><person-group><name name-style="western"><surname>Macbride</surname><given-names>JF</given-names></name></person-group> (<year>1936</year>) Flora of Peru. Publications of the Field Museum of Natural History. Botanical series. Chicago, IL. <ext-link xlink:href="10.5962/bhl.title.7205" ext-link-type="doi" xlink:type="simple">https://doi.org/10.5962/bhl.title.7205</ext-link></mixed-citation></ref><ref id="B12"><mixed-citation xmlns:xlink="http://www.w3.org/1999/xlink" xlink:type="simple">HUH–Index of Botanists (<year>2013b</year>) Weberbauer, August. <ext-link xlink:href="https://kiki.huh.harvard.edu/databases/botanist_search.php?mode=details&amp;id=29914" ext-link-type="uri" xlink:type="simple">https://kiki.huh.harvard.edu/databases/botanist_search.php?mode=details&amp;id=29914</ext-link> [Accessed 12 July 2023]</mixed-citation></ref><ref id="B2"><mixed-citation xmlns:xlink="http://www.w3.org/1999/xlink" xlink:type="simple"><person-group><name name-style="western"><surname>Cano</surname><given-names>A</given-names></name><name name-style="western"><surname>Sánchez</surname><given-names>I</given-names></name></person-group> (<year>2006</year>) <article-title><tp:taxon-name><tp:taxon-name-part taxon-name-part-type="family">Caryophyllaceae</tp:taxon-name-part></tp:taxon-name> endémicas del Perú.</article-title><source>Revista Peruana de Biología</source><volume>13</volume>(<issue>2</issue>): <fpage>246</fpage>–<lpage>252</lpage>. <ext-link xlink:href="10.15381/rpb.v13i2.1835" ext-link-type="doi" xlink:type="simple">https://doi.org/10.15381/rpb.v13i2.1835</ext-link></mixed-citation></ref></ref-list></tp:taxon-treatment>
