# Supplementary material for: ﻿Neotypification for five names linked to Arenaria (Caryophyllaceae) for the endemic flora of Peru and Bolivia
Source: PhytoKeys. 2023 Aug 7;230:131–44. doi: 10.3897/phytokeys.230.107263 (PMC10425874; doi:10.3897/phytokeys.230.107263)
Supplement: XML Treatment for Arenaria pallens [file phytokeys.230.107263-treatment2.xml]

<!DOCTYPE tp:taxon-treatment
  PUBLIC "-//TaxonX//DTD Taxonomic Treatment Publishing DTD v0 20100105//EN" "tax-treatment-NSO.dtd">
<tp:taxon-treatment xmlns:tp="http://www.plazi.org/taxpub"><tp:treatment-meta><kwd-group><label>Taxon classification</label><kwd>
              <named-content content-type="kingdom">Plantae</named-content>
            </kwd><kwd>
              <named-content content-type="order">Caryophyllales</named-content>
            </kwd><kwd>
              <named-content content-type="family">Caryophyllaceae</named-content>
            </kwd></kwd-group><mixed-citation publication-type="journal"><person-group><name><surname>Montesinos-Tubée</surname><given-names>Daniel B.</given-names></name><name><surname>Iamonico</surname><given-names>Duilio</given-names></name></person-group><article-title>﻿Neotypification for five names linked to <italic><tp:taxon-name><tp:taxon-name-part taxon-name-part-type="genus" reg="Arenaria">Arenaria</tp:taxon-name-part></tp:taxon-name></italic> (<tp:taxon-name><tp:taxon-name-part taxon-name-part-type="family">Caryophyllaceae</tp:taxon-name-part></tp:taxon-name>) for the endemic flora of Peru and Bolivia</article-title><source>PhytoKeys</source><day>07</day><month>08</month><year>2023</year><volume>230</volume><fpage>131</fpage><lpage>144</lpage><pub-id pub-id-type="doi">10.3897/phytokeys.230.107263</pub-id></mixed-citation></tp:treatment-meta><tp:nomenclature><label>﻿</label><tp:taxon-name>
            <object-id xmlns:xlink="http://www.w3.org/1999/xlink" content-type="arpha" xlink:type="simple">D8D16277-31B6-5AFD-99F8-54C5ECF96479</object-id>
            <tp:taxon-name-part taxon-name-part-type="genus" reg="Arenaria">Arenaria</tp:taxon-name-part>
            <tp:taxon-name-part taxon-name-part-type="species" reg="pallens">pallens</tp:taxon-name-part>
          </tp:taxon-name><tp:taxon-authority>Muschl., Botanische Jahrbücher für Systematik, Pflanzengeschichte und Pflanzengeographie 45(4): 450–451. 1911.</tp:taxon-authority></tp:nomenclature><tp:treatment-sec sec-type="Neotype" id="SECID0E5LAC"><title>Neotype</title><p><bold>(designated here).</bold> Peru. Huánuco: Lauricocha, Jesús, Abra Tocana, 4195 m, 03 Aug 2016, <italic>D. Montesinos 4902</italic> (B–100766251!, Fig. <xref ref-type="fig" rid="F3">3</xref>).</p><fig id="F3" position="float" orientation="portrait"><object-id xmlns:xlink="http://www.w3.org/1999/xlink" content-type="doi" xlink:type="simple">10.3897/phytokeys.230.107263.figure3</object-id><object-id xmlns:xlink="http://www.w3.org/1999/xlink" content-type="arpha" xlink:type="simple">9B5A6F08-5059-5B69-B688-42CA99940256</object-id><label>Figure 3.</label><caption><p>Neotype of <italic><tp:taxon-name><tp:taxon-name-part taxon-name-part-type="genus" reg="Arenaria">Arenaria</tp:taxon-name-part><tp:taxon-name-part taxon-name-part-type="species" reg="pallens">pallens</tp:taxon-name-part></tp:taxon-name></italic> Muschl. (<italic>D. Montesinos 4902</italic>, B100766251).</p></caption><graphic xmlns:xlink="http://www.w3.org/1999/xlink" xlink:href="phytokeys-230-131_article-107263__-g003.jpg" position="float" orientation="portrait" xlink:type="simple" id="oo_889306.jpg"><uri content-type="original_file" xlink:type="simple">https://binary.pensoft.net/fig/889306</uri></graphic></fig><p><xref ref-type="bibr" rid="B24">Muschler (1911</xref>: 450–451) validly published the name <italic><tp:taxon-name><tp:taxon-name-part taxon-name-part-type="genus" reg="Arenaria">Arenaria</tp:taxon-name-part><tp:taxon-name-part taxon-name-part-type="species" reg="pallens">pallens</tp:taxon-name-part></tp:taxon-name></italic>, giving a detailed description, as well as the citation of a syntype (Art. 9.6 of ICN), i.e., “Peru: ad viam ferream inter oppida Lima et Oroya ad hacienda Arapa prope Yauli, ad rupes, in 4400 m altitudine” (Weberbauer 267). –Specimina florigera fructiferaque 18–27 Januarii 1902 – Herb. Berol. [Herbarium Berolinensis, B]”. According to <xref ref-type="bibr" rid="B9">Hiepko (1987)</xref>, the only known collection at B was destroyed. Consequently, lacking original material (Art. 9.3 of ICN), a neotypification is required. The analysis of two specimens stored at B revealed them as alternative material from near the type locality, which is here chosen as neotypes. Note that Muschler’s taxon is a member of <tp:taxon-name><tp:taxon-name-part taxon-name-part-type="genus" reg="Arenaria">Arenaria</tp:taxon-name-part><tp:taxon-name-part taxon-name-part-type="infraspecific-rank">sect.</tp:taxon-name-part><tp:taxon-name-part taxon-name-part-type="section" reg="Dicranilla">Dicranilla</tp:taxon-name-part></tp:taxon-name> which has the characteristic ciliate leaf margins and bisexual flowers (see also Timaná, 2017) as typical for <italic><tp:taxon-name><tp:taxon-name-part taxon-name-part-type="genus" reg="Arenaria">A.</tp:taxon-name-part><tp:taxon-name-part taxon-name-part-type="species" reg="pallens">pallens</tp:taxon-name-part></tp:taxon-name></italic>. We here designate a collection made by one of the authors (DBMT) as the neotype of Muschler’s <italic><tp:taxon-name><tp:taxon-name-part taxon-name-part-type="genus" reg="Arenaria">A.</tp:taxon-name-part><tp:taxon-name-part taxon-name-part-type="species" reg="pallens">pallens</tp:taxon-name-part></tp:taxon-name></italic>. The species is considered narrowly endemic and was designated as Critically Endangered by <xref ref-type="bibr" rid="B2">Cano and Sánchez (2006)</xref>. The finding of the species in the Huánuco department expands its distribution and it can be considered to occur in the Pasco department as well and Junín department as first established by <xref ref-type="bibr" rid="B2">Cano and Sánchez (2006)</xref>.</p><p>Further analysis needs to be made for three species described by <xref ref-type="bibr" rid="B24">Muschler (1911)</xref> which were not found at the explored localities, in addition to the lack of herbarium material, types destroyed and doubtful protologues. It is concluded that <xref ref-type="bibr" rid="B24">Muschler (1911)</xref> described the taxa with an apparent mixture of characters (<xref ref-type="bibr" rid="B26">Ryding 1939</xref>) as seem to occur in <italic><tp:taxon-name><tp:taxon-name-part taxon-name-part-type="genus" reg="Arenaria">Arenaria</tp:taxon-name-part><tp:taxon-name-part taxon-name-part-type="species" reg="horizontalis">horizontalis</tp:taxon-name-part></tp:taxon-name></italic> (Muschl.) Molinari (= <italic><tp:taxon-name><tp:taxon-name-part taxon-name-part-type="genus" reg="Pycnophyllum">Pycnophyllum</tp:taxon-name-part><tp:taxon-name-part taxon-name-part-type="species" reg="horizontale">horizontale</tp:taxon-name-part></tp:taxon-name></italic> Muschl.), due to impossible character symmetry as described on page 449, a fact that was not corrected by <xref ref-type="bibr" rid="B21">Molinari (2016)</xref>.</p></tp:treatment-sec><tp:treatment-sec sec-type="description" id="SECID0EPAAE"><title>Description.</title><p>Diffuse herb, with branches of about 2–8 cm long, more or less angled and pubescent near the nodes but glabrous in mid-sections; internodes of about 6–10 mm long; leaves linear to linear-lanceolate, rarely ovate-lanceolate, thick or fleshy, with acuminate apex bearing a mucronate tip, base petiolate, lamina of about 5–10 mm long × 1.0–3.0(–3.5) mm width, bearing trichomes at the base, margins and apex; pedicels filiform, densely pubescent or rarely glabrous, less than 1 cm long, curved when fruiting; sepals ovate-oblong, carinate, apex acuminate, hirsute or puberulent along the margins, 3–4 mm long; petals tending to be shorter than the sepals, ovate-oblong and obtuse; anthers pale yellow; styles 3; capsule longer than the calyx; 8 seeds, shiny and smooth.</p></tp:treatment-sec><tp:treatment-sec sec-type="material" id="SECID0EUAAE"><title>Specimens examined.</title><p><bold>Peru. Huánuco</bold>: Huamalies, Singa, W of Bellas Flores, 3601 m, 26 jul 2016, <italic>D. Montesinos 4853</italic> (B–1007613519!).</p></tp:treatment-sec><ref-list><ref id="B24"><mixed-citation xmlns:xlink="http://www.w3.org/1999/xlink" xlink:type="simple"><person-group><name name-style="western"><surname>Muschler</surname><given-names>R</given-names></name></person-group> (<year>1911</year>) <article-title><tp:taxon-name><tp:taxon-name-part taxon-name-part-type="family">Caryophyllaceae</tp:taxon-name-part></tp:taxon-name> andinae.</article-title><source>Botanische Jahrbücher für Systematik, Pflanzengeschichte und Pflanzengeographie</source><volume>45</volume>: <fpage>441</fpage>–<lpage>461</lpage>.</mixed-citation></ref><ref id="B9"><mixed-citation xmlns:xlink="http://www.w3.org/1999/xlink" xlink:type="simple"><person-group><name name-style="western"><surname>Hiepko</surname><given-names>P</given-names></name></person-group> (<year>1987</year>) <article-title>The collections of the Botanical Museum Berlin-Dahlem (B) and their history.</article-title><source>Englera</source><volume>7</volume>: <fpage>219</fpage>–<lpage>252</lpage>.</mixed-citation></ref><ref id="B2"><mixed-citation xmlns:xlink="http://www.w3.org/1999/xlink" xlink:type="simple"><person-group><name name-style="western"><surname>Cano</surname><given-names>A</given-names></name><name name-style="western"><surname>Sánchez</surname><given-names>I</given-names></name></person-group> (<year>2006</year>) <article-title><tp:taxon-name><tp:taxon-name-part taxon-name-part-type="family">Caryophyllaceae</tp:taxon-name-part></tp:taxon-name> endémicas del Perú.</article-title><source>Revista Peruana de Biología</source><volume>13</volume>(<issue>2</issue>): <fpage>246</fpage>–<lpage>252</lpage>. <ext-link xlink:href="10.15381/rpb.v13i2.1835" ext-link-type="doi" xlink:type="simple">https://doi.org/10.15381/rpb.v13i2.1835</ext-link></mixed-citation></ref><ref id="B26"><mixed-citation xmlns:xlink="http://www.w3.org/1999/xlink" xlink:type="simple"><person-group><name name-style="western"><surname>Ryding</surname><given-names>O</given-names></name></person-group> (<year>1939</year>) Reno Muschler and the identity. In Biodiversity Research in the Horn of Africa Region: Proceedings of the Third International Symposium on the Flora of Ethiopia and Eritrea at the Carlsberg Academy, Copenhagen, August 25–27, 1999 (Vol. 54, p. 155). Ejnar Munksgaard.</mixed-citation></ref><ref id="B21"><mixed-citation xmlns:xlink="http://www.w3.org/1999/xlink" xlink:type="simple"><person-group><name name-style="western"><surname>Molinari</surname><given-names>E</given-names></name></person-group> (<year>2016</year>) <article-title>Further nomenclatural changes regarding Peruvian endemics.</article-title><source>Polish Botanical Journal</source><volume>61</volume>: <fpage>275</fpage>–<lpage>277</lpage>. <ext-link xlink:href="http://10.1515/pbj%E2%80%932016%E2%80%930021" ext-link-type="uri" xlink:type="simple">http://10.1515/pbj–2016–0021</ext-link></mixed-citation></ref></ref-list></tp:taxon-treatment>
