# Supplementary material for: ﻿Neotypification for five names linked to Arenaria (Caryophyllaceae) for the endemic flora of Peru and Bolivia
Source: PhytoKeys. 2023 Aug 7;230:131–44. doi: 10.3897/phytokeys.230.107263 (PMC10425874; doi:10.3897/phytokeys.230.107263)
Supplement: XML Treatment for Arenaria peruviana [file phytokeys.230.107263-treatment3.xml]

<!DOCTYPE tp:taxon-treatment
  PUBLIC "-//TaxonX//DTD Taxonomic Treatment Publishing DTD v0 20100105//EN" "tax-treatment-NSO.dtd">
<tp:taxon-treatment xmlns:tp="http://www.plazi.org/taxpub"><tp:treatment-meta><kwd-group><label>Taxon classification</label><kwd>
              <named-content content-type="kingdom">Plantae</named-content>
            </kwd><kwd>
              <named-content content-type="order">Caryophyllales</named-content>
            </kwd><kwd>
              <named-content content-type="family">Caryophyllaceae</named-content>
            </kwd></kwd-group><mixed-citation publication-type="journal"><person-group><name><surname>Montesinos-Tubée</surname><given-names>Daniel B.</given-names></name><name><surname>Iamonico</surname><given-names>Duilio</given-names></name></person-group><article-title>﻿Neotypification for five names linked to <italic><tp:taxon-name><tp:taxon-name-part taxon-name-part-type="genus" reg="Arenaria">Arenaria</tp:taxon-name-part></tp:taxon-name></italic> (<tp:taxon-name><tp:taxon-name-part taxon-name-part-type="family">Caryophyllaceae</tp:taxon-name-part></tp:taxon-name>) for the endemic flora of Peru and Bolivia</article-title><source>PhytoKeys</source><day>07</day><month>08</month><year>2023</year><volume>230</volume><fpage>131</fpage><lpage>144</lpage><pub-id pub-id-type="doi">10.3897/phytokeys.230.107263</pub-id></mixed-citation></tp:treatment-meta><tp:nomenclature><label>﻿</label><tp:taxon-name>
            <object-id xmlns:xlink="http://www.w3.org/1999/xlink" content-type="arpha" xlink:type="simple">8DD95235-0BA9-5DBF-B868-9228A28252D4</object-id>
            <tp:taxon-name-part taxon-name-part-type="genus" reg="Arenaria">Arenaria</tp:taxon-name-part>
            <tp:taxon-name-part taxon-name-part-type="species" reg="peruviana">peruviana</tp:taxon-name-part>
          </tp:taxon-name><tp:taxon-authority>(Muschl.) Molinari, Polish Bot. J. 61(2): 276. 2016</tp:taxon-authority><tp:nomenclature-citation-list><tp:nomenclature-citation><tp:taxon-name>
                <tp:taxon-name-part taxon-name-part-type="genus" reg="Pycnophyllum"/>
                <tp:taxon-name-part taxon-name-part-type="species" reg="peruvianum"/>
              </tp:taxon-name><comment>≡ <tp:taxon-name><tp:taxon-name-part taxon-name-part-type="genus" reg="Pycnophyllum">Pycnophyllum</tp:taxon-name-part><tp:taxon-name-part taxon-name-part-type="species" reg="peruvianum">peruvianum</tp:taxon-name-part></tp:taxon-name> Muschl., Bot. Jahrb. Syst. 45(4): 457–458. 1911. </comment></tp:nomenclature-citation></tp:nomenclature-citation-list></tp:nomenclature><tp:treatment-sec sec-type="Neotype" id="SECID0EQCAE"><title>Neotype</title><p><bold>(designated here).</bold> Peru. Junín: Pacuy-Wila, 4250 m, 16 Jun 1960, <italic>G.W.H. Kunkel 6211</italic> (B100538376!, Fig. <xref ref-type="fig" rid="F4">4</xref>).</p><fig id="F4" position="float" orientation="portrait"><object-id xmlns:xlink="http://www.w3.org/1999/xlink" content-type="doi" xlink:type="simple">10.3897/phytokeys.230.107263.figure4</object-id><object-id xmlns:xlink="http://www.w3.org/1999/xlink" content-type="arpha" xlink:type="simple">1E84503E-FDC4-59B3-8717-F9376BB89EEB</object-id><label>Figure 4.</label><caption><p>Neotype of <italic><tp:taxon-name><tp:taxon-name-part taxon-name-part-type="genus" reg="Arenaria">Arenaria</tp:taxon-name-part><tp:taxon-name-part taxon-name-part-type="species" reg="peruviana">peruviana</tp:taxon-name-part></tp:taxon-name></italic> (Muschl.) Molinari (<italic>G.W.H. Kunkel 6211</italic>, B100538376).</p></caption><graphic xmlns:xlink="http://www.w3.org/1999/xlink" xlink:href="phytokeys-230-131_article-107263__-g004.jpg" position="float" orientation="portrait" xlink:type="simple" id="oo_889307.jpg"><uri content-type="original_file" xlink:type="simple">https://binary.pensoft.net/fig/889307</uri></graphic></fig><p><xref ref-type="bibr" rid="B24">Muschler (1911</xref>: 276) validly published <italic><tp:taxon-name><tp:taxon-name-part taxon-name-part-type="genus" reg="Pycnophyllum">Pycnophyllum</tp:taxon-name-part><tp:taxon-name-part taxon-name-part-type="species" reg="peruvianum">peruvianum</tp:taxon-name-part></tp:taxon-name></italic> with a detailed description; including the provenance and habitat reported as “Peru: Prope La Oroya in departamento Junin, in formation planti caespitosis ac pulviniaribus composite, 4300 m s. m.”, as well as the collector and number of the original collection (“Weberbauer 2597”) followed by “Specimina florigera fructiferaque Februario 1903. – Herb. Berol.”. The only known collection of <italic><tp:taxon-name><tp:taxon-name-part taxon-name-part-type="genus" reg="Pycnophyllum">Pycnophyllum</tp:taxon-name-part><tp:taxon-name-part taxon-name-part-type="species" reg="peruvianum">peruvianum</tp:taxon-name-part></tp:taxon-name></italic> by Weberbauer at B (“Herb. Berol.” = Herbarium Berolinensis) was destroyed (see <xref ref-type="bibr" rid="B9">Hiepko 1987</xref>). The cited collection by <xref ref-type="bibr" rid="B21">Molinari (2016)</xref> at MOL (where additional material of Weberbauer is preserved; see <xref ref-type="bibr" rid="B12">HUH–Index of Botanists 2013b</xref>) is inexistent (pers. observ.; see also <xref ref-type="bibr" rid="B29">Timaná 2017</xref>). Lacking original material, a lectotype cannot be designated (Arts. 9.3 and 9.4 of ICN) and a neotypification is required (Art. 9.8 of ICN). Despite knowing this, <xref ref-type="bibr" rid="B21">Molinari (2016)</xref> published the new combination without observing or selecting a type specimen (<xref ref-type="bibr" rid="B29">Timaná 2017</xref>). We consider a collection made by Kunkel nearby the locus classicus as the neotype of the name <italic><tp:taxon-name><tp:taxon-name-part taxon-name-part-type="genus" reg="Pycnophyllum">Pycnophyllum</tp:taxon-name-part><tp:taxon-name-part taxon-name-part-type="species" reg="peruvianum">peruvianum</tp:taxon-name-part></tp:taxon-name></italic>.</p></tp:treatment-sec><tp:treatment-sec sec-type="Observations" id="SECID0EXFAE"><title>Observations.</title><p>Muschler’s taxon is a member of <tp:taxon-name><tp:taxon-name-part taxon-name-part-type="genus" reg="Arenaria">Arenaria</tp:taxon-name-part><tp:taxon-name-part taxon-name-part-type="infraspecific-rank">sect.</tp:taxon-name-part><tp:taxon-name-part taxon-name-part-type="section" reg="Dicranilla">Dicranilla</tp:taxon-name-part></tp:taxon-name> which has the characteristic of having ciliate leaves and bisexual flowers (see also Timaná, 2017). The species is considered as narrowly endemic and treated as Critically Endangered by <xref ref-type="bibr" rid="B2">Cano and Sánchez (2006)</xref>.</p></tp:treatment-sec><tp:treatment-sec sec-type="description" id="SECID0EOGAE"><title>Description</title><p><bold>(see also <xref ref-type="bibr" rid="B24">Muschler 1911</xref> and <xref ref-type="bibr" rid="B20">Macbride 1937</xref>).</bold> perennial herb, densely caespitose, 3–5 cm long × 15 cm width; densely leaved, leaves 1.2–1.8 mm long, imbricate, shortly appressed, thick, lamina subtriangular in outline, rigid or fleshy, densely ciliate, apex acuminate; margins ciliate and shortly revolute, trichomes long and thin, shortly distant at the base, ca. 0.2 mm long; flowers with short pedicels, less than 0.5 mm long, sepals 2 mm long, linear to ovate-lanceolate, scarious and with an acute apex; petals absent; stamens 2–3 mm long, style slightly longer; seeds triangular and compressed, shiny.</p></tp:treatment-sec><ref-list><ref id="B24"><mixed-citation xmlns:xlink="http://www.w3.org/1999/xlink" xlink:type="simple"><person-group><name name-style="western"><surname>Muschler</surname><given-names>R</given-names></name></person-group> (<year>1911</year>) <article-title><tp:taxon-name><tp:taxon-name-part taxon-name-part-type="family">Caryophyllaceae</tp:taxon-name-part></tp:taxon-name> andinae.</article-title><source>Botanische Jahrbücher für Systematik, Pflanzengeschichte und Pflanzengeographie</source><volume>45</volume>: <fpage>441</fpage>–<lpage>461</lpage>.</mixed-citation></ref><ref id="B9"><mixed-citation xmlns:xlink="http://www.w3.org/1999/xlink" xlink:type="simple"><person-group><name name-style="western"><surname>Hiepko</surname><given-names>P</given-names></name></person-group> (<year>1987</year>) <article-title>The collections of the Botanical Museum Berlin-Dahlem (B) and their history.</article-title><source>Englera</source><volume>7</volume>: <fpage>219</fpage>–<lpage>252</lpage>.</mixed-citation></ref><ref id="B21"><mixed-citation xmlns:xlink="http://www.w3.org/1999/xlink" xlink:type="simple"><person-group><name name-style="western"><surname>Molinari</surname><given-names>E</given-names></name></person-group> (<year>2016</year>) <article-title>Further nomenclatural changes regarding Peruvian endemics.</article-title><source>Polish Botanical Journal</source><volume>61</volume>: <fpage>275</fpage>–<lpage>277</lpage>. <ext-link xlink:href="http://10.1515/pbj%E2%80%932016%E2%80%930021" ext-link-type="uri" xlink:type="simple">http://10.1515/pbj–2016–0021</ext-link></mixed-citation></ref><ref id="B12"><mixed-citation xmlns:xlink="http://www.w3.org/1999/xlink" xlink:type="simple">HUH–Index of Botanists (<year>2013b</year>) Weberbauer, August. <ext-link xlink:href="https://kiki.huh.harvard.edu/databases/botanist_search.php?mode=details&amp;id=29914" ext-link-type="uri" xlink:type="simple">https://kiki.huh.harvard.edu/databases/botanist_search.php?mode=details&amp;id=29914</ext-link> [Accessed 12 July 2023]</mixed-citation></ref><ref id="B29"><mixed-citation xmlns:xlink="http://www.w3.org/1999/xlink" xlink:type="simple"><person-group><name name-style="western"><surname>Timaná</surname><given-names>ME</given-names></name></person-group> (<year>2017</year>) <article-title>Nomenclatural notes on the Andean genera <italic><tp:taxon-name><tp:taxon-name-part taxon-name-part-type="genus">Pycnophyllopsis</tp:taxon-name-part></tp:taxon-name></italic> and <italic><tp:taxon-name><tp:taxon-name-part taxon-name-part-type="genus">Pycnophyllum</tp:taxon-name-part></tp:taxon-name></italic> (<tp:taxon-name><tp:taxon-name-part taxon-name-part-type="family">Caryophyllaceae</tp:taxon-name-part></tp:taxon-name>).</article-title><source>Lundellia</source><volume>20</volume>(<issue>1</issue>): <fpage>4</fpage>–<lpage>24</lpage>. <ext-link xlink:href="10.25224/1097-993X-20.1.4" ext-link-type="doi" xlink:type="simple">https://doi.org/10.25224/1097-993X-20.1.4</ext-link></mixed-citation></ref><ref id="B2"><mixed-citation xmlns:xlink="http://www.w3.org/1999/xlink" xlink:type="simple"><person-group><name name-style="western"><surname>Cano</surname><given-names>A</given-names></name><name name-style="western"><surname>Sánchez</surname><given-names>I</given-names></name></person-group> (<year>2006</year>) <article-title><tp:taxon-name><tp:taxon-name-part taxon-name-part-type="family">Caryophyllaceae</tp:taxon-name-part></tp:taxon-name> endémicas del Perú.</article-title><source>Revista Peruana de Biología</source><volume>13</volume>(<issue>2</issue>): <fpage>246</fpage>–<lpage>252</lpage>. <ext-link xlink:href="10.15381/rpb.v13i2.1835" ext-link-type="doi" xlink:type="simple">https://doi.org/10.15381/rpb.v13i2.1835</ext-link></mixed-citation></ref><ref id="B20"><mixed-citation xmlns:xlink="http://www.w3.org/1999/xlink" xlink:type="simple"><person-group><name name-style="western"><surname>Macbride</surname><given-names>JF</given-names></name></person-group> (<year>1937</year>) <tp:taxon-name><tp:taxon-name-part taxon-name-part-type="family">Caryophyllaceae</tp:taxon-name-part></tp:taxon-name>, Flora of Peru. Publications of Field Museum of Natural History, Botanical Series 13(2/2): 578–638. <ext-link xlink:href="10.5962/bhl.title.2322" ext-link-type="doi" xlink:type="simple">https://doi.org/10.5962/bhl.title.2322</ext-link></mixed-citation></ref></ref-list></tp:taxon-treatment>
