# Supplementary material for: ﻿Neotypification for five names linked to Arenaria (Caryophyllaceae) for the endemic flora of Peru and Bolivia
Source: PhytoKeys. 2023 Aug 7;230:131–44. doi: 10.3897/phytokeys.230.107263 (PMC10425874; doi:10.3897/phytokeys.230.107263)
Supplement: XML Treatment for Arenaria pintaudii [file phytokeys.230.107263-treatment4.xml]

<!DOCTYPE tp:taxon-treatment
  PUBLIC "-//TaxonX//DTD Taxonomic Treatment Publishing DTD v0 20100105//EN" "tax-treatment-NSO.dtd">
<tp:taxon-treatment xmlns:tp="http://www.plazi.org/taxpub"><tp:treatment-meta><kwd-group><label>Taxon classification</label><kwd>
              <named-content content-type="kingdom">Plantae</named-content>
            </kwd><kwd>
              <named-content content-type="order">Caryophyllales</named-content>
            </kwd><kwd>
              <named-content content-type="family">Caryophyllaceae</named-content>
            </kwd></kwd-group><mixed-citation publication-type="journal"><person-group><name><surname>Montesinos-Tubée</surname><given-names>Daniel B.</given-names></name><name><surname>Iamonico</surname><given-names>Duilio</given-names></name></person-group><article-title>﻿Neotypification for five names linked to <italic><tp:taxon-name><tp:taxon-name-part taxon-name-part-type="genus" reg="Arenaria">Arenaria</tp:taxon-name-part></tp:taxon-name></italic> (<tp:taxon-name><tp:taxon-name-part taxon-name-part-type="family">Caryophyllaceae</tp:taxon-name-part></tp:taxon-name>) for the endemic flora of Peru and Bolivia</article-title><source>PhytoKeys</source><day>07</day><month>08</month><year>2023</year><volume>230</volume><fpage>131</fpage><lpage>144</lpage><pub-id pub-id-type="doi">10.3897/phytokeys.230.107263</pub-id></mixed-citation></tp:treatment-meta><tp:nomenclature><label>﻿</label><tp:taxon-name>
            <object-id xmlns:xlink="http://www.w3.org/1999/xlink" content-type="arpha" xlink:type="simple">4E9A45F6-1082-5261-9E6A-D34B3B802EB4</object-id>
            <tp:taxon-name-part taxon-name-part-type="genus" reg="Arenaria">Arenaria</tp:taxon-name-part>
            <tp:taxon-name-part taxon-name-part-type="species" reg="pintaudii">pintaudii</tp:taxon-name-part>
          </tp:taxon-name><tp:taxon-authority>Molinari, Polish Bot. J. 61(2): 275. 2016, nom. nov. pro</tp:taxon-authority><tp:nomenclature-citation-list><tp:nomenclature-citation><tp:taxon-name>
                <tp:taxon-name-part taxon-name-part-type="genus" reg="Alsine">Alsine</tp:taxon-name-part>
                <tp:taxon-name-part taxon-name-part-type="species" reg="rupestris">rupestris</tp:taxon-name-part>
              </tp:taxon-name><comment> Muschl., Bot. Jahrb. Syst. 45(4): 448–449. 1911, non Fenzl (1833). </comment></tp:nomenclature-citation></tp:nomenclature-citation-list></tp:nomenclature><tp:treatment-sec sec-type="Neotype" id="SECID0EOIAE"><title>Neotype</title><p><bold>(designated here).</bold> Peru. Puno: Puno, <italic>J. Infantes 6922</italic> (B–100747308, Fig. <xref ref-type="fig" rid="F5">5</xref>).</p><fig id="F5" position="float" orientation="portrait"><object-id xmlns:xlink="http://www.w3.org/1999/xlink" content-type="doi" xlink:type="simple">10.3897/phytokeys.230.107263.figure5</object-id><object-id xmlns:xlink="http://www.w3.org/1999/xlink" content-type="arpha" xlink:type="simple">F6001F49-6849-5304-A21F-90F5516C305B</object-id><label>Figure 5.</label><caption><p>Neotype of <italic><tp:taxon-name><tp:taxon-name-part taxon-name-part-type="genus" reg="Arenaria">Arenaria</tp:taxon-name-part><tp:taxon-name-part taxon-name-part-type="species" reg="pintaudii">pintaudii</tp:taxon-name-part></tp:taxon-name></italic> Molinari (<italic>J. Infantes 6922</italic>, B100747343).</p></caption><graphic xmlns:xlink="http://www.w3.org/1999/xlink" xlink:href="phytokeys-230-131_article-107263__-g005.jpg" position="float" orientation="portrait" xlink:type="simple" id="oo_889308.jpg"><uri content-type="original_file" xlink:type="simple">https://binary.pensoft.net/fig/889308</uri></graphic></fig><p>The name <italic><tp:taxon-name><tp:taxon-name-part taxon-name-part-type="genus" reg="Arenaria">Arenaria</tp:taxon-name-part><tp:taxon-name-part taxon-name-part-type="species" reg="pintaudii">pintaudii</tp:taxon-name-part></tp:taxon-name></italic> was validly published by <xref ref-type="bibr" rid="B21">Molinari (2016</xref>: 275) as a <italic>nomen novum pro <tp:taxon-name><tp:taxon-name-part taxon-name-part-type="genus" reg="Alsine">Alsine</tp:taxon-name-part><tp:taxon-name-part taxon-name-part-type="species" reg="rupestris">rupestris</tp:taxon-name-part></tp:taxon-name></italic> Muschler. <xref ref-type="bibr" rid="B24">Muschler (1911</xref>: 448–449), although validly published <italic><tp:taxon-name><tp:taxon-name-part taxon-name-part-type="genus" reg="Alsine">A.</tp:taxon-name-part><tp:taxon-name-part taxon-name-part-type="species" reg="rupestris">rupestris</tp:taxon-name-part></tp:taxon-name></italic>, overlooked the previous legitimate name <italic><tp:taxon-name><tp:taxon-name-part taxon-name-part-type="genus" reg="Selaginella">S.</tp:taxon-name-part><tp:taxon-name-part taxon-name-part-type="species" reg="rupestris">rupestris</tp:taxon-name-part></tp:taxon-name></italic> (Scop.) Fenzl. [published in 1883 and currently accepted as <italic><tp:taxon-name><tp:taxon-name-part taxon-name-part-type="genus" reg="Facchinia">Facchinia</tp:taxon-name-part><tp:taxon-name-part taxon-name-part-type="species" reg="rupestris">rupestris</tp:taxon-name-part></tp:taxon-name></italic> (Scop.) Dillenb. &amp; Kadereit]. Hence Muschler’s <italic><tp:taxon-name><tp:taxon-name-part taxon-name-part-type="genus" reg="Alsine">Alsine</tp:taxon-name-part><tp:taxon-name-part taxon-name-part-type="species" reg="rupestris">rupestris</tp:taxon-name-part></tp:taxon-name></italic> is illegitimate (later homonym) according to the Art. 53.1 of ICN. According to Art. 7.4 of ICN, “A replacement name ... is typified by the type of the replaced synonym”. Therefore, the typification of Molinari’s <italic><tp:taxon-name><tp:taxon-name-part taxon-name-part-type="genus" reg="Arenaria">Arenaria</tp:taxon-name-part><tp:taxon-name-part taxon-name-part-type="species" reg="pintaudii">pintaudii</tp:taxon-name-part></tp:taxon-name></italic> must be made studying Muschler’s <italic><tp:taxon-name><tp:taxon-name-part taxon-name-part-type="genus" reg="Alsine">Alsine</tp:taxon-name-part><tp:taxon-name-part taxon-name-part-type="species" reg="rupestris">rupestris</tp:taxon-name-part></tp:taxon-name></italic>. <xref ref-type="bibr" rid="B24">Muschler (1911)</xref> provided a detailed description, the provenance and habitat (“Peruvia: supra Ananca, in Sandia provincial, rupiphus, 5100 ms.m.”), collector and number of collection (“Weberbauer # 1042”); he also reported: “Specimina florigera fructiferaque 16 Mai 1902. – Herb. Berol. [Herbarium Berolinense, now B]”. The only known collection of <italic><tp:taxon-name><tp:taxon-name-part taxon-name-part-type="genus" reg="Alsine">Alsine</tp:taxon-name-part><tp:taxon-name-part taxon-name-part-type="species" reg="rupestris">rupestris</tp:taxon-name-part></tp:taxon-name></italic> at B was destroyed according to <xref ref-type="bibr" rid="B9">Hiepko (1987)</xref> and no further original material could be found. It remains unclear how <xref ref-type="bibr" rid="B21">Molinari (2016)</xref> published the new name without observing or selecting a type specimen. Anyway, a neotypification is required under the Art. 9.8 of ICN.</p></tp:treatment-sec><tp:treatment-sec sec-type="Observations" id="SECID0EQNAE"><title>Observations.</title><p>The species is considered as Critically Endangered (<xref ref-type="bibr" rid="B2">Cano and Sánchez 2006</xref>) and it seems to have well-established populations in certain sectors of the altiplano in the department of Puno according to herbarium labels and personal observations. Moreover, few populations were observed north of the department of Moquegua from where one of the additional observations comes from.</p></tp:treatment-sec><tp:treatment-sec sec-type="description" id="SECID0E1NAE"><title>Description.</title><p>Pulvinate herb with several branches, 3–15 cm long, decumbent or procumbent, glabrous, internodes ca. 1 cm long; leaves lanceolate to ovate in outline, bearing an amplexicaul base and acute apex, 8–12 mm long × 2–3 mm wide, margins densely ciliated, rarely glabrous; pedicels up to 5 mm long, erect or curved, puberulent or glabrous; sepals oblong, 3.5–5.0 mm long; petals ovate-cuneate, ca. 4.5 mm long; seeds smooth, blackish.</p></tp:treatment-sec><tp:treatment-sec sec-type="material" id="SECID0E6NAE"><title>Specimens examined.</title><p><bold>Peru. Puno</bold>: Santa Lucia, 3600 m, Nov 1939, <italic>J.E. Sharpe 94</italic> (K!); <bold>Puno</bold>: Santa Lucia, 3600 m, Nov 1939, <italic>J.E. Sharpe 107</italic> (K!); <bold>Puno</bold>: Puno, <italic>J. Infantes 6922</italic> (B100747308); <bold>Puno</bold>: Santa Lucia, 3600 m, 10 Nov 1939, <italic>J.E. Sharpe 94</italic> (K!); <bold>Puno</bold>: Azángaro, Arapa, 3820 m, 17 Feb 1948, <italic>P. Aguilar 100</italic> (USM–18587!); <bold>Puno</bold>: Cerro entre rocas, 3900 m, 11 Feb 1948, <italic>P. Aguilar 148</italic> (USM–18576!); <bold>Moquegua</bold>: Ichuña, Tolapampa, 4040 m, 14 Apr 2012, <italic>D. Montesinos &amp; F. Calizaya 3823a</italic> (B–101156477!).</p></tp:treatment-sec><ref-list><ref id="B21"><mixed-citation xmlns:xlink="http://www.w3.org/1999/xlink" xlink:type="simple"><person-group><name name-style="western"><surname>Molinari</surname><given-names>E</given-names></name></person-group> (<year>2016</year>) <article-title>Further nomenclatural changes regarding Peruvian endemics.</article-title><source>Polish Botanical Journal</source><volume>61</volume>: <fpage>275</fpage>–<lpage>277</lpage>. <ext-link xlink:href="http://10.1515/pbj%E2%80%932016%E2%80%930021" ext-link-type="uri" xlink:type="simple">http://10.1515/pbj–2016–0021</ext-link></mixed-citation></ref><ref id="B24"><mixed-citation xmlns:xlink="http://www.w3.org/1999/xlink" xlink:type="simple"><person-group><name name-style="western"><surname>Muschler</surname><given-names>R</given-names></name></person-group> (<year>1911</year>) <article-title><tp:taxon-name><tp:taxon-name-part taxon-name-part-type="family">Caryophyllaceae</tp:taxon-name-part></tp:taxon-name> andinae.</article-title><source>Botanische Jahrbücher für Systematik, Pflanzengeschichte und Pflanzengeographie</source><volume>45</volume>: <fpage>441</fpage>–<lpage>461</lpage>.</mixed-citation></ref><ref id="B9"><mixed-citation xmlns:xlink="http://www.w3.org/1999/xlink" xlink:type="simple"><person-group><name name-style="western"><surname>Hiepko</surname><given-names>P</given-names></name></person-group> (<year>1987</year>) <article-title>The collections of the Botanical Museum Berlin-Dahlem (B) and their history.</article-title><source>Englera</source><volume>7</volume>: <fpage>219</fpage>–<lpage>252</lpage>.</mixed-citation></ref><ref id="B2"><mixed-citation xmlns:xlink="http://www.w3.org/1999/xlink" xlink:type="simple"><person-group><name name-style="western"><surname>Cano</surname><given-names>A</given-names></name><name name-style="western"><surname>Sánchez</surname><given-names>I</given-names></name></person-group> (<year>2006</year>) <article-title><tp:taxon-name><tp:taxon-name-part taxon-name-part-type="family">Caryophyllaceae</tp:taxon-name-part></tp:taxon-name> endémicas del Perú.</article-title><source>Revista Peruana de Biología</source><volume>13</volume>(<issue>2</issue>): <fpage>246</fpage>–<lpage>252</lpage>. <ext-link xlink:href="10.15381/rpb.v13i2.1835" ext-link-type="doi" xlink:type="simple">https://doi.org/10.15381/rpb.v13i2.1835</ext-link></mixed-citation></ref></ref-list></tp:taxon-treatment>
