# Supplementary material for: ﻿Neotypification for five names linked to Arenaria (Caryophyllaceae) for the endemic flora of Peru and Bolivia
Source: PhytoKeys. 2023 Aug 7;230:131–44. doi: 10.3897/phytokeys.230.107263 (PMC10425874; doi:10.3897/phytokeys.230.107263)
Supplement: XML Treatment for Arenaria stuebelii [file phytokeys.230.107263-treatment5.xml]

<!DOCTYPE tp:taxon-treatment
  PUBLIC "-//TaxonX//DTD Taxonomic Treatment Publishing DTD v0 20100105//EN" "tax-treatment-NSO.dtd">
<tp:taxon-treatment xmlns:tp="http://www.plazi.org/taxpub"><tp:treatment-meta><kwd-group><label>Taxon classification</label><kwd>
              <named-content content-type="kingdom">Plantae</named-content>
            </kwd><kwd>
              <named-content content-type="order">Caryophyllales</named-content>
            </kwd><kwd>
              <named-content content-type="family">Caryophyllaceae</named-content>
            </kwd></kwd-group><mixed-citation publication-type="journal"><person-group><name><surname>Montesinos-Tubée</surname><given-names>Daniel B.</given-names></name><name><surname>Iamonico</surname><given-names>Duilio</given-names></name></person-group><article-title>﻿Neotypification for five names linked to <italic><tp:taxon-name><tp:taxon-name-part taxon-name-part-type="genus" reg="Arenaria">Arenaria</tp:taxon-name-part></tp:taxon-name></italic> (<tp:taxon-name><tp:taxon-name-part taxon-name-part-type="family">Caryophyllaceae</tp:taxon-name-part></tp:taxon-name>) for the endemic flora of Peru and Bolivia</article-title><source>PhytoKeys</source><day>07</day><month>08</month><year>2023</year><volume>230</volume><fpage>131</fpage><lpage>144</lpage><pub-id pub-id-type="doi">10.3897/phytokeys.230.107263</pub-id></mixed-citation></tp:treatment-meta><tp:nomenclature><label>﻿</label><tp:taxon-name>
            <object-id xmlns:xlink="http://www.w3.org/1999/xlink" content-type="arpha" xlink:type="simple">C42E67FC-C153-58B6-9AB2-7FF01355A601</object-id>
            <tp:taxon-name-part taxon-name-part-type="genus" reg="Arenaria">Arenaria</tp:taxon-name-part>
            <tp:taxon-name-part taxon-name-part-type="species" reg="stuebelii">stuebelii</tp:taxon-name-part>
          </tp:taxon-name><tp:taxon-authority>Hieron., Botanische Jahrbücher für Systematik, Pflanzengeschichte und Pflanzengeographie 21(3): 307. 1895.</tp:taxon-authority></tp:nomenclature><tp:treatment-sec sec-type="Neotype" id="SECID0EFQAE"><title>Neotype</title><p><bold>(designated here). Bolivia. Hernando Siles</bold>: Azero, Nov–Dec 1845, <italic>M.H. Weddell 3691</italic> (P–05139758!, Fig. <xref ref-type="fig" rid="F6">6</xref>, <ext-link xmlns:xlink="http://www.w3.org/1999/xlink" xlink:href="http://mediaphoto.mnhn.fr/media/1441409343048mmKRKfSJcLXpH0CF" ext-link-type="uri" xlink:type="simple">http://mediaphoto.mnhn.fr/media/1441409343048mmKRKfSJcLXpH0CF</ext-link>).</p><fig id="F6" position="float" orientation="portrait"><object-id xmlns:xlink="http://www.w3.org/1999/xlink" content-type="doi" xlink:type="simple">10.3897/phytokeys.230.107263.figure6</object-id><object-id xmlns:xlink="http://www.w3.org/1999/xlink" content-type="arpha" xlink:type="simple">D24FDDF7-942B-5F59-BC14-BF578D2E1071</object-id><label>Figure 6.</label><caption><p>Neotype of <italic><tp:taxon-name><tp:taxon-name-part taxon-name-part-type="genus" reg="Arenaria">Arenaria</tp:taxon-name-part><tp:taxon-name-part taxon-name-part-type="species" reg="stuebelii">stuebelii</tp:taxon-name-part></tp:taxon-name></italic> Hieron. (<italic>M.H. Weddell 3691</italic>, P05139758).</p></caption><graphic xmlns:xlink="http://www.w3.org/1999/xlink" xlink:href="phytokeys-230-131_article-107263__-g006.jpg" position="float" orientation="portrait" xlink:type="simple" id="oo_889309.jpg"><uri content-type="original_file" xlink:type="simple">https://binary.pensoft.net/fig/889309</uri></graphic></fig><p><xref ref-type="bibr" rid="B10">Hieronymus (1895</xref>: 307) provided a detailed description of <italic><tp:taxon-name><tp:taxon-name-part taxon-name-part-type="genus" reg="Arenaria">Arenaria</tp:taxon-name-part><tp:taxon-name-part taxon-name-part-type="species" reg="stuebelii">stuebelii</tp:taxon-name-part></tp:taxon-name></italic>, citing the following syntype (Art. 9.6 of ICN): “Bolivia: crescit locis aridis Puna dictis supra Taca in valle Yungas, ubi floret mense dicembri (coll. boliv. n. 48d)”. We have been unable to locate a specimen collected by M.A. Stüebel (the botanists who Hieronymus dedicated the species) and numbered as 48d at B (where Stüebel’s herbarium and type are preserved; <xref ref-type="bibr" rid="B13">HUH–Index of Botanists 2013c</xref>), since they were mostly destroyed during the II World War. After an exhaustive investigation of different plant material collected near locus classicus, we here decide to designate a specimen from P (barcode P–05139758) as the neotype of the name <italic><tp:taxon-name><tp:taxon-name-part taxon-name-part-type="genus" reg="Arenaria">Arenaria</tp:taxon-name-part><tp:taxon-name-part taxon-name-part-type="species" reg="stuebelii">stuebelii</tp:taxon-name-part></tp:taxon-name></italic>.</p></tp:treatment-sec><tp:treatment-sec sec-type="description" id="SECID0ESSAE"><title>Description.</title><p>Herb with numerous stems branching from the taproot, 10–30 cm long, ascending and covered with minute trichomes varying from 0.1–0.2 mm long; leaves linear to narrowly linear-lanceolate, acute or acuminate, pubescent on the adaxial and abaxial sides, lamina ca. 8 mm × 1 mm; flowers with long pedicels, puberulent or scarious; sepals ovate, with scarious margins, 3–4 mm long × 2 mm wide; petals white, ovate-oblong, obtuse, 6–7 mm long × 3 mm wide; seeds globose, flattened, black, smooth and shiny.</p></tp:treatment-sec><tp:treatment-sec sec-type="material" id="SECID0EXSAE"><title>Specimens examined.</title><p><bold>Bolivia. Tarija</bold>: Arce, Municipio Padcaya, Reserva Nacional de flora y fauna Tariquía, 2457 m, 27 Apr 2005, <italic>M. Serrano et al. 6327</italic> (MO–5956858!); <bold>Franz Tamayo</bold>: Parque Nacional Madidi, 2810 m., 23 Jun 2005, <italic>A. Fuentes &amp; E. Cuevas 8622</italic> (MO–5956863!); <bold>La Paz</bold>: Sud Yungas, Chulumani, 1972 m, 27 jun 2007, <italic>D. Ibañez &amp; R. Hurtado 603</italic> (B–100720358!); <bold>La Paz</bold>: Sud Yungas, Yanacachi a la Chojlla, 2100 m, 7 Sep 1987, <italic>E. Vargas &amp; R. Seidel 496</italic> (B–100720356!).</p></tp:treatment-sec><ref-list><ref id="B10"><mixed-citation xmlns:xlink="http://www.w3.org/1999/xlink" xlink:type="simple"><person-group><name name-style="western"><surname>Hieronymus</surname><given-names>GHEW</given-names></name></person-group> (<year>1895</year>) <article-title><tp:taxon-name><tp:taxon-name-part taxon-name-part-type="kingdom">Plantae</tp:taxon-name-part></tp:taxon-name> stuebelianae novae: Quas descripsit adjuvantibus aliis auctoribus.</article-title><source>Botanische Jahrbücher für Systematik, Pflanzengeschichte und Pflanzengeographie</source><volume>21</volume>(<issue>3</issue>): <fpage>307</fpage>.</mixed-citation></ref><ref id="B13"><mixed-citation xmlns:xlink="http://www.w3.org/1999/xlink" xlink:type="simple">HUH–Index of Botanists (<year>2013c</year>) Stübel, [Moritz] Alphons. <ext-link xlink:href="https://kiki.huh.harvard.edu/databases/botanist_search.php?mode=details&amp;id=29828" ext-link-type="uri" xlink:type="simple">https://kiki.huh.harvard.edu/databases/botanist_search.php?mode=details&amp;id=29828</ext-link> [Accessed 12 July 2023]</mixed-citation></ref></ref-list></tp:taxon-treatment>
